# Supplementary material for: How to Dax? Preschool Children’s Prosocial Behavior, But Not Their Social Norm Enforcement Relates to Their Peer Status
Source: Front Psychol. 2017 Nov 3;8:1779. doi: 10.3389/fpsyg.2017.01779 (PMC5675892; doi:10.3389/fpsyg.2017.01779)
Supplement: DATA SHEET 1 — Original data. [file Data_Sheet_1.xlsx]

## Sheet: Table1
Age	Gender	SocStatus	SDQ_ProsocBehav	SDQ_ProbBehav	EAS_Shyness	EAS_Sociability	EAS_Emotionality	EAS_Activity	KOMPIK_Grammar	KOMPIK_PragmLang	Freqency_normativ_2Trials	Frequency_imperativ_2Trials
6.33	1	2.78947	10	15	13	16	19	18	23	21	1	1
5.66	0	2.56	9	12	9	18	15	18	N/A	N/A	2	2
4.16	0	2.66667	9	9	17	17	13	17	15	18	0	0
6.16	1	2.68182	10	7	5	23	15	19	25	25	0	0
5.08	0	2.14286	6	8	18	15	12	12	25	18	0	1
3.66	0	2.65217	7	15	16	14	20	20	15	17	0	2
4.16	1	2.72727	10	7	10	18	13	18	20	25	0	0
4.33	1	2.375	10	17	5	21	18	23	15	21	0	0
5.16	0	2.47619	9	8	11	16	15	16	20	18	0	0
6.33	0	2.79167	10	4	8	21	15	19	25	25	0	0
5.33	1	2.59259	5	11	5	21	10	22	23	25	2	2
3.91	0	2.69231	8	12	21	14	12	7	16	17	0	0
5.66	0	2.72	10	8	16	15	12	10	20	21	0	0
5.66	1	2.64	5	5	13	16	10	17	23	23	1	2
5.16	1	2.84615	5	12	9	17	11	22	22	25	0	2
5.08	0	2.8	7	12	12	14	7	17	15	19	1	1
4.58	0	2.54167	5	5	21	14	12	9	12	14	0	0
6.58	1	2.92593	7	13	6	20	11	24	25	25	2	2
6.16	0	3.18519	10	5	13	17	17	18	25	25	2	2
5.41	0	2.69231	7	9	9	18	18	19	20	25	0	0
5.41	0	3.15385	7	8	9	18	18	19	20	25	0	0
4.75	1	2.2381	9	10	13	17	10	15	15	20	1	2
5.16	1	2.13636	8	8	8	20	10	15	12	13	1	2
6.83	0	2.81818	10	2	12	21	8	21	17	23	1	2
4.25	0	2.68182	9	4	14	19	8	19	13	21	0	0
6.66	1	2.63636	7	4	13	17	8	18	15	20	1	2
6.58	1	2.72727	8	11	18	14	12	16	19	19	2	2
4.41	0	2.85	10	3	13	19	10	19	13	19	2	2
4.16	0	2.5	9	4	12	19	8	19	15	20	2	2
4.41	0	2.85714	8	6	18	16	10	15	17	16	0	0
5.5	1	1.77273	9	8	6	21	9	25	25	23	0	0
6.16	0	3.2	10	2	6	19	7	18	25	25	0	0
5.91	0	2.26087	9	4	9	19	15	25	25	25	0	2
4.41	1	2.77273	8	5	13	20	8	18	20	22	0	0
6.25	0	2.61905	10	0	5	20	9	24	25	25	0	0
6.41	1	2.61905	10	0	5	20	6	23	25	25	0	0
5.75	0	2.71429	9	8	12	21	5	18	17	21	2	2
6.41	1	2.86364	10	7	5	21	18	23	25	25	2	2
3.75	0	2.2381	8	6	11	22	7	15	20	23	1	1
4.75	0	2.69565	6	1	19	18	13	12	25	20	1	2
3.91	1	2.58333	3	15	13	19	13	21	20	21	2	2
5.16	1	2.43478	6	4	16	20	10	18	20	22	0	0
3.66	1	2.18182	0	18	21	15	21	23	12	9	0	0
6.25	1	2.20833	4	7	20	16	12	20	20	17	0	2
5.25	1	2.54167	10	9	20	16	14	9	21	18	2	2
5.25	0	2.72	10	0	15	19	11	8	23	22	0	0
3.66	0	2.95455	8	4	14	21	11	18	N/A	N/A	2	2
6.41	0	2.54167	3	10	17	17	5	17	25	21	0	2
4.91	1	2	9	17	13	13	21	11	23	17	1	2
6.33	1	2.375	9	3	8	20	13	16	25	24	2	2
3.75	1	2.38462	7	9	9	19	17	17	16	16	0	0
4.83	1	2.32143	5	11	13	15	15	14	18	16	0	2
4.66	0	2.27273	10	4	13	18	12	9	15	16	0	0
3.83	1	2.12	5	19	9	20	20	20	15	19	0	0
4.58	0	2.5	10	17	14	15	18	11	18	17	1	2
4.58	0	2.55556	7	7	16	16	10	15	20	19	1	2
6.58	0	2.61538	10	3	18	16	6	11	25	20	0	0
4.91	0	2.81481	9	6	16	14	13	13	20	20	0	0
6.75	1	2.55556	8	6	18	14	14	14	25	23	0	0
5.91	0	2.25926	9	10	10	19	13	18	15	20	0	1
3.91	1	2.24	2	6	11	16	14	14	N/A	N/A	0	0
6	1	2.2963	7	15	8	20	17	23	N/A	19	0	0
4	0	2.40741	10	6	10	17	7	10	15	19	2	2
4.58	1	2.2963	6	7	22	13	7	5	N/A	N/A	0	0
5.83	0	2.45833	9	4	7	21	11	14	25	25	0	2
5.16	0	2.28	8	8	5	21	15	24	13	25	0	1
3.66	0	2.53571	7	7	15	17	9	18	20	24	1	2
3.66	0	2.5	9	7	16	16	9	17	21	25	0	1
6.5	1	2.10714	9	1	10	19	6	20	24	25	2	2
4.75	0	2.5	7	6	14	17	8	20	20	23	1	1
6	1	2	10	0	10	20	5	20	24	24	2	2
4.5	1	1.71429	3	9	18	14	5	21	20	24	0	0
5.25	0	2.71429	9	7	14	20	6	22	19	20	0	0
4.83	0	2.18519	7	12	24	14	13	12	18	13	0	0
6.58	1	2.13793	4	16	12	19	9	20	13	14	2	2
5.5	1	2.10345	6	14	12	19	11	22	18	18	0	0
5.58	0	2.10714	3	12	6	20	14	22	24	25	0	0
5.16	1	2.37037	8	3	12	17	6	15	25	22	0	0
5	1	1.62963	8	3	11	21	10	18	23	24	1	2
6.66	1	2.75	9	5	11	20	14	19	25	24	0	0
5.66	0	2	3	12	8	20	7	19	25	23	1	2
5.83	0	2.64286	6	1	9	19	11	13	25	25	2	2
